# Supplementary material for: Hepatic Mitochondrial Dysfunction and Gut Dysbiosis Induced by Polyethylene Microplastics in FVB/n Mice: A Comparative Study of Fluorescent and Non-Fluorescent Particles
Source: Toxics. 2026 Apr 30;14(5):386. doi: 10.3390/toxics14050386 (PMC13211033; doi:10.3390/toxics14050386)
Supplement: Supplementary file 1 [file toxics-14-00386-s001.zip]

Archive with 1 entries (1 files):
- toxics-4246159-supplementary.pdf
